# Supplementary material for: Two-Dimensional GC–ToFMS Analysis of Volatile Organic Compounds in Fermented Camel Milk (Shubat)
Source: Foods. 2025 Aug 27;14(17):2995. doi: 10.3390/foods14172995 (PMC12427637; doi:10.3390/foods14172995)
Supplement: Supplementary file 1 [file foods-14-02995-s001.zip]

Archive with 3 entries (2 files):
- foods-3787811-supplementary/
- foods-3787811-supplementary/Figure S1.pdf
- foods-3787811-supplementary/Table S1.xlsx
