# Supplementary material for: Two-Dimensional GC–ToFMS Analysis of Volatile Organic Compounds in Fermented Camel Milk (Shubat)
Source: Foods. 2025 Aug 27;14(17):2995. doi: 10.3390/foods14172995 (PMC12427637; doi:10.3390/foods14172995)
Supplement: Supplementary file 1 [file foods-14-02995-s001.zip › foods-3787811-supplementary/Table S1.xlsx]

## Sheet: S1_top50
Name	Retention Index	Literature RI	1st Dimension Time (minutes)	2nd Dimension Time (s)	Quant Masses	Area	Formula	CAS	Hit 1 Name	Hit 1 Similarity	Hit 1 Reverse	Hit 1 Probability	Hit 1 Formula	Hit 1 CAS
(E)-9-Octadecenoic acid ethyl ester	2468.1	2469	38.8667	2.2	55	1053665	C20H38O2	6114-18-7	(E)-9-Octadecenoic acid ethyl ester	884	890	4233	C20H38O2	6114-18-7
1-Butanol, 3-methyl-	1221.7	1211	16.2	1.72	42	3925415	C5H12O	123-51-3	1-Butanol, 3-methyl-	930	930	7502	C5H12O	123-51-3
1-Hexanol	1356.1	1364	20.0667	1.74	56	262536	C6H14O	111-27-3	1-Hexanol	907	908	5415	C6H14O	111-27-3
1-Penten-3-one	1024.7	1026	10	1.98	55	27748	C5H8O	1629-58-9	1-Penten-3-one	819	865	7920	C5H8O	1629-58-9
1-Propanol	1039.4	1049	10.4667	1.66	59	219187	C3H8O	71-23-8	1-Propanol	962	970	9734	C3H8O	71-23-8
1-Propanol, 2-methyl-	1103.2	1092	12.4667	1.74	42	448630	C4H10O	78-83-1	1-Propanol, 2-methyl-	902	931	9298	C4H10O	78-83-1
2-Decenal, (Z)-	1640.4	1627	27.7333	2.22	70	77867	C10H18O	2497-25-8	2-Decenal, (Z)-	889	893	4049	C10H18O	2497-25-8
2-Nonenal, (E)-	1533.9	1549	24.8667	2.16	70	60378	C9H16O	18829-56-6	2-Nonenal, (E)-	895	900	6126	C9H16O	18829-56-6
2-Octenal, (E)-	1434.1	1434	22.2	2.14	83	43331	C8H14O	2548-87-0	2-Octenal, (E)-	915	917	6129	C8H14O	2548-87-0
2-Undecenal	1742.4	1755	30.2	2	70	78222	C11H20O	2463-77-6	2-Undecenal	881	882	2400	C11H20O	2463-77-6
9-Decenoic acid	2298	2335	37.4667	1.48	55	329409	C10H18O2	14436-32-9	9-Decenoic acid	898	898	6735	C10H18O2	14436-32-9
Acetic acid	1453.7	1449	22.7333	1.48	45	47120551	C2H4O2	64-19-7	Acetic acid	965	965	9815	C2H4O2	64-19-7
Acetic acid, 2-phenylethyl ester	1799.1	1825	31.3333	1.84	43	3729468	C10H12O2	103-45-7	Acetic acid, 2-phenylethyl ester	910	925	8872	C10H12O2	103-45-7
Acetoin	1306	1284	18.6667	1.66	45	35877	C4H8O2	513-86-0	Acetoin	772	830	6534	C4H8O2	513-86-0
Benzaldehyde	1528.8	1549	24.7333	1.92	77	320767	C7H6O	100-52-7	Benzaldehyde	920	921	8308	C7H6O	100-52-7
Benzene	960.62	938	8.2	1.98	78	270928	C6H6	71-43-2	Benzene	910	910	7150	C6H6	71-43-2
Benzoic acid	2420.8	2399	38.4667	1.46	105	181984	C7H6O2	65-85-0	Benzoic acid	873	893	5691	C7H6O2	65-85-0
Butanoic acid	1617.9	1625	27.1333	1.54	45	493494	C4H8O2	107-92-6	Butanoic acid	889	890	9470	C4H8O2	107-92-6
Butanoic acid, 3-methyl-	1659.7	1680	28.2667	1.52	60	423835	C5H10O2	503-74-2	Butanoic acid, 3-methyl-	781	784	5587	C5H10O2	503-74-2
Butanoic acid, ethyl ester	1035.5	1026	10.3333	2.34	88	239316	C6H12O2	105-54-4	Butanoic acid, ethyl ester	883	883	9308	C6H12O2	105-54-4
Decanoic acid, ethyl ester	1628.5	1633	27.4	2.78	157	871657	C12H24O2	110-38-3	Decanoic acid, ethyl ester	924	928	8705	C12H24O2	110-38-3
Dodecanoic acid	2451.6	2497	38.7333	1.56	60	1939216	C12H24O2	143-07-7	Dodecanoic acid	935	935	8438	C12H24O2	143-07-7
Dodecanoic acid, ethyl ester	1829.7	1856	31.8	2.12	101	6637630	C14H28O2	106-33-2	Dodecanoic acid, ethyl ester	895	921	6119	C14H28O2	106-33-2
E-11-Hexadecenoic acid, ethyl ester	1868.8	-	32.4	2.04	55	154422	C18H34O2	0-00-0	E-11-Hexadecenoic acid, ethyl ester	777	783	1946	C18H34O2	0-00-0
Ethanol	934.92	947	7.53333	1.8	46	17990957	C2H6O	64-17-5	Ethanol	929	930	8330	C2H6O	64-17-5
Ethyl 9-decenoate	1677.3	1694	28.7333	2.32	55	784797	C12H22O2	67233-91-4	Ethyl 9-decenoate	866	876	6053	C12H22O2	67233-91-4
Ethyl 9-hexadecenoate	2256.1	2267	37.0667	2	69	1453540	C18H34O2	54546-22-4	Ethyl 9-hexadecenoate	934	935	8122	C18H34O2	54546-22-4
Ethyl Acetate	890.82	908	6.46667	1.96	43	73528701	C4H8O2	141-78-6	Ethyl Acetate	964	964	9689	C4H8O2	141-78-6
Ethyl tridecanoate	1900	1950	32.6	2.08	88	1471542	C15H30O2	28267-29-0	Ethyl tridecanoate	806	806	5619	C15H30O2	28267-29-0
Furan, 2-ethyl-	950.45	949	7.93333	2.08	81	86705	C6H8O	3208-16-0	Furan, 2-ethyl-	892	893	6937	C6H8O	3208-16-0
Furan, 2-pentyl-	1213	1235	15.9333	2.52	81	122887	C9H14O	3777-69-3	Furan, 2-pentyl-	848	852	7232	C9H14O	3777-69-3
Heptanoic acid	1927.2	1956	33.2667	1.48	60	135112	C7H14O2	111-14-8	Heptanoic acid	930	930	8695	C7H14O2	111-14-8
Hexadecanoic acid, ethyl ester	2227.5	2270	36.8	2	88	2812604	C18H36O2	628-97-7	Hexadecanoic acid, ethyl ester	890	890	6113	C18H36O2	628-97-7
Hexanal	1082.2	1083	11.8	2.2	56	350673	C6H12O	66-25-1	Hexanal	909	912	8412	C6H12O	66-25-1
Hexanoic acid	1820.3	1849	31.6667	1.5	60	6724319	C6H12O2	142-62-1	Hexanoic acid	886	944	8218	C6H12O2	142-62-1
Hexanoic acid, ethyl ester	1224.4	1220	16.2667	2.54	99	758922	C8H16O2	123-66-0	Hexanoic acid, ethyl ester	937	937	9524	C8H16O2	123-66-0
n-Decanoic acid	2233.8	2279	36.8667	1.52	60	2291180	C10H20O2	334-48-5	n-Decanoic acid	944	944	9059	C10H20O2	334-48-5
n-Hexadecanoic acid	2892.9	2900	43.9333	1.92	60	303743	C16H32O2	57-10-3	n-Hexadecanoic acid	862	869	5522	C16H32O2	57-10-3
Nonanal	1389.8	1396	21	2.36	57	94009	C9H18O	124-19-6	Nonanal	846	850	5299	C9H18O	124-19-6
Octanoic acid	2027.8	2060	34.6	1.52	101	1779757	C8H16O2	124-07-2	Octanoic acid	918	923	9359	C8H16O2	124-07-2
Octanoic acid, ethyl ester	1429.4	1441	22.0667	2.62	101	4813623	C10H20O2	106-32-1	Octanoic acid, ethyl ester	922	938	9195	C10H20O2	106-32-1
Pentadecanoic acid, ethyl ester	2121.1	2135	35.4	2	88	2229405	C17H34O2	41114-00-5	Pentadecanoic acid, ethyl ester	844	846	4920	C17H34O2	41114-00-5
Phenylethyl Alcohol	1898.8	1906	32.8667	1.6	65	1702606	C8H10O	60-12-8	Phenylethyl Alcohol	922	928	8895	C8H10O	60-12-8
Propanoic acid, 2-methyl-	1558.4	1574	25.5333	1.52	43	514422	C4H8O2	79-31-2	Propanoic acid, 2-methyl-	896	897	9452	C4H8O2	79-31-2
Tetradecanoic acid	2678.6	2694	40.9333	1.72	60	2115379	C14H28O2	544-63-8	Tetradecanoic acid	933	933	7678	C14H28O2	544-63-8
Tetradecanoic acid, ethyl ester	2001.45	2043	34.5333	2.02	88	2805960	C16H32O2	124-06-1	Tetradecanoic acid, ethyl ester	888	889	5076	C16H32O2	124-06-1
Z-7-Tetradecenoic acid	2727.6	-	41.5333	1.72	55	330864	C14H26O2	0-00-0	Z-7-Tetradecenoic acid	875	890	2285	C14H26O2	0-00-0

## Sheet: S2_top50
Name	Retention Index	Literature RI	1st Dimension Time (minutes)	2nd Dimension Time (s)	Quant Masses	Area	Formula	CAS	Hit 1 Name	Hit 1 Similarity	Hit 1 Reverse	Hit 1 Probability	Hit 1 Formula	Hit 1 CAS
(E)-9-Octadecenoic acid ethyl ester	2468.1	2469	38.8667	2.2	55	1793285	C20H38O2	6114-18-7	(E)-9-Octadecenoic acid ethyl ester	887	892	3896	C20H38O2	6114-18-7
1,3,5,7-Cyclooctatetraene	1249.2	1199	17	2.16	78	3635222	C8H8	629-20-9	1,3,5,7-Cyclooctatetraene	921	924	5075	C8H8	629-20-9
1-Butanol, 3-methyl-	1223.9	1211	16.2667	1.7	55	3243080	C5H12O	123-51-3	1-Butanol, 3-methyl-	934	934	7452	C5H12O	123-51-3
1-Propanol	1039.4	1049	10.4667	1.68	59	426846	C3H8O	71-23-8	1-Propanol	968	974	9701	C3H8O	71-23-8
1-Propanol, 2-methyl-	1103.2	1092	12.4667	1.72	41	369827	C4H10O	78-83-1	1-Propanol, 2-methyl-	893	903	9370	C4H10O	78-83-1
2-Decenal, (Z)-	1640.4	1627	27.7333	2.2	70	49036	C10H18O	2497-25-8	2-Decenal, (Z)-	883	886	4291	C10H18O	2497-25-8
2-Nonenal, (E)-	1533.9	1549	24.8667	2.14	55	54148	C9H16O	18829-56-6	2-Nonenal, (E)-	909	909	6975	C9H16O	18829-56-6
2-Octenal, (E)-	1431.6	1434	22.1333	2.12	70	23288	C8H14O	2548-87-0	2-Octenal, (E)-	907	912	6978	C8H14O	2548-87-0
2-Undecenal	1742.4	1755	30.2	1.98	70	61346	C11H20O	2463-77-6	2-Undecenal	881	882	3325	C11H20O	2463-77-6
9-Decenoic acid	2298	2335	37.4667	1.48	55	846858	C10H18O2	14436-32-9	9-Decenoic acid	917	917	7587	C10H18O2	14436-32-9
Acetic acid	1453.7	1449	22.7333	1.48	45	32539317	C2H4O2	64-19-7	Acetic acid	965	965	9810	C2H4O2	64-19-7
Acetic acid, 2-phenylethyl ester	1799.1	1825	31.3333	1.84	43	3466005	C10H12O2	103-45-7	Acetic acid, 2-phenylethyl ester	910	910	8838	C10H12O2	103-45-7
Acetoin	1308.4	1284	18.7333	1.64	45	13315	C4H8O2	513-86-0	Acetoin	908	930	9349	C4H8O2	513-86-0
Benzaldehyde	1526.3	1549	24.6667	1.9	77	4440093	C7H6O	100-52-7	Benzaldehyde	925	925	8582	C7H6O	100-52-7
Benzene	952.95	938	8	2	78	348924	C6H6	71-43-2	Benzene	864	869	5888	C6H6	71-43-2
Benzoic acid	2420.8	2399	38.4667	1.46	105	1443415	C7H6O2	65-85-0	Benzoic acid	936	945	6384	C7H6O2	65-85-0
Butanoic acid	1617.9	1625	27.1333	1.52	60	2037774	C4H8O2	107-92-6	Butanoic acid	921	921	9601	C4H8O2	107-92-6
Butanoic acid, 3-methyl-	1657.2	1680	28.2	1.52	60	101108	C5H10O2	503-74-2	Butanoic acid, 3-methyl-	792	796	6717	C5H10O2	503-74-2
Butanoic acid, ethyl ester	1035.5	1026	10.3333	2.34	71	1497384	C6H12O2	105-54-4	Butanoic acid, ethyl ester	913	914	9328	C6H12O2	105-54-4
Decanoic acid, ethyl ester	1628.5	1633	27.4	2.8	88	15145669	C12H24O2	110-38-3	Decanoic acid, ethyl ester	888	889	7147	C12H24O2	110-38-3
Dodecanoic acid	2451.6	2497	38.7333	1.58	60	2901358	C12H24O2	143-07-7	Dodecanoic acid	922	923	8188	C12H24O2	143-07-7
Dodecanoic acid, ethyl ester	1827.5	1856	31.8	2.14	88	23430951	C14H28O2	106-33-2	Dodecanoic acid, ethyl ester	762	772	5453	C14H28O2	106-33-2
E-11-Hexadecenoic acid, ethyl ester	1873.15	-	32.5333	2.04	55	2356718	C18H34O2	0-00-0	E-11-Hexadecenoic acid, ethyl ester	793	801	1679	C18H34O2	0-00-0
Ethanol	938.7	947	7.8	1.72	46	84261943	C2H6O	64-17-5	Ethanol	888	889	8991	C2H6O	64-17-5
Ethyl 9-decenoate	1677.4	1694	28.7333	2.34	55	1867048	C12H22O2	67233-91-4	Ethyl 9-decenoate	880	890	6713	C12H22O2	67233-91-4
Ethyl 9-hexadecenoate	2256.1	2267	37.0667	2.02	237	229591	C18H34O2	54546-22-4	Ethyl 9-hexadecenoate	947	950	8875	C18H34O2	54546-22-4
Ethyl Acetate	886.86	908	6.4	1.98	61	5863872	C4H8O2	141-78-6	Ethyl Acetate	919	920	9672	C4H8O2	141-78-6
Ethyl tridecanoate	1901	1950	32.6	2.08	88	4154008	C15H30O2	28267-29-0	Ethyl tridecanoate	891	893	6744	C15H30O2	28267-29-0
Furan, 2-ethyl-	950.45	949	7.93333	2.08	81	53918	C6H8O	3208-16-0	Furan, 2-ethyl-	868	878	6692	C6H8O	3208-16-0
Furan, 2-pentyl-	1210.8	1235	15.8667	2.52	81	88523	C9H14O	3777-69-3	Furan, 2-pentyl-	863	864	6490	C9H14O	3777-69-3
Heptanoic acid	1927.2	1956	33.2667	1.46	60	185085	C7H14O2	111-14-8	Heptanoic acid	918	925	9145	C7H14O2	111-14-8
Hexadecanoic acid, ethyl ester	2227.5	2270	36.8	2	157	361329	C18H36O2	628-97-7	Hexadecanoic acid, ethyl ester	899	899	6411	C18H36O2	628-97-7
Hexanal	1082.2	1083	11.8	2.2	41	148727	C6H12O	66-25-1	Hexanal	867	875	8636	C6H12O	66-25-1
Hexanoic acid	1820.3	1849	31.6667	1.52	60	10405704	C6H12O2	142-62-1	Hexanoic acid	940	942	8447	C6H12O2	142-62-1
Hexanoic acid, ethyl ester	1222.2	1220	16.2	2.56	115	499336	C8H16O2	123-66-0	Hexanoic acid, ethyl ester	938	938	9396	C8H16O2	123-66-0
n-Decanoic acid	2233.8	2279	36.8667	1.52	129	1388822	C10H20O2	334-48-5	n-Decanoic acid	940	940	9197	C10H20O2	334-48-5
n-Hexadecanoic acid	2892.9	2900	43.9333	1.92	60	1112654	C16H32O2	57-10-3	n-Hexadecanoic acid	900	906	6036	C16H32O2	57-10-3
Nonanal	1389.7	1396	21	2.34	41	100660	C9H18O	124-19-6	Nonanal	874	876	6181	C9H18O	124-19-6
Octanoic acid	2027.8	2060	34.6	1.52	101	2407182	C8H16O2	124-07-2	Octanoic acid	931	931	9391	C8H16O2	124-07-2
Octanoic acid, ethyl ester	1429.3	1441	22.0667	2.54	88	8071336	C10H20O2	106-32-1	Octanoic acid, ethyl ester	911	912	8705	C10H20O2	106-32-1
Pentadecanoic acid, ethyl ester	2099.2	2135	35.4	2	55	3772251	C17H34O2	41114-00-5	Pentadecanoic acid, ethyl ester	851	855	5276	C17H34O2	41114-00-5
Phenylethyl Alcohol	1898.8	1906	32.8667	1.58	65	1175615	C8H10O	60-12-8	Phenylethyl Alcohol	919	926	8744	C8H10O	60-12-8
Propanoic acid, 2-methyl-	1558.4	1574	25.5333	1.52	43	100648	C4H8O2	79-31-2	Propanoic acid, 2-methyl-	868	868	8789	C4H8O2	79-31-2
Tetradecanoic acid	2678.7	2694	40.9333	1.74	129	1339107	C14H28O2	544-63-8	Tetradecanoic acid	948	948	8037	C14H28O2	544-63-8
Tetradecanoic acid, ethyl ester	2017	2043	34	2.02	88	3605875	C16H32O2	124-06-1	Tetradecanoic acid, ethyl ester	860	862	4315	C16H32O2	124-06-1
Z-7-Tetradecenoic acid	2727.6	-	41.5333	1.72	55	857142	C14H26O2	0-00-0	Z-7-Tetradecenoic acid	898	912	2716	C14H26O2	0-00-0

## Sheet: S3_top50
Name	Retention Index	Literature RI	1st Dimension Time (minutes)	2nd Dimension Time (s)	Quant Masses	Area	Formula	CAS	Hit 1 Name	Hit 1 Similarity	Hit 1 Reverse	Hit 1 Probability	Hit 1 Formula	Hit 1 CAS
(E)-9-Octadecenoic acid ethyl ester	2468.1	2469	38.8667	2.2	41	1586597	C20H38O2	6114-18-7	(E)-9-Octadecenoic acid ethyl ester	889	894	4120	C20H38O2	6114-18-7
1,3,5,7-Cyclooctatetraene	1253.7	1199	17.1333	2.14	78	3547037	C8H8	629-20-9	1,3,5,7-Cyclooctatetraene	926	929	5050	C8H8	629-20-9
1-Butanol, 3-methyl-	1217.1	1211	16.0667	1.72	70	1913622	C5H12O	123-51-3	1-Butanol, 3-methyl-	942	943	7542	C5H12O	123-51-3
1-Heptanol	1451.4	1462	22.6667	1.8	70	15865	C7H16O	111-70-6	1-Heptanol	843	865	4497	C7H16O	111-70-6
1-Penten-3-one	1024.7	1026	10	1.96	55	9852.5	C5H8O	1629-58-9	1-Penten-3-one	764	893	8405	C5H8O	1629-58-9
1-Propanol	1039.4	1049	10.4667	1.68	59	610109	C3H8O	71-23-8	1-Propanol	964	971	9700	C3H8O	71-23-8
1-Propanol, 2-methyl-	1101.1	1092	12.4	1.64	33	72014	C4H10O	78-83-1	1-Propanol, 2-methyl-	899	918	9174	C4H10O	78-83-1
2-Decenal, (Z)-	1642.9	1627	27.8	2.18	70	58003	C10H18O	2497-25-8	2-Decenal, (Z)-	895	899	4734	C10H18O	2497-25-8
2-Nonenal, (E)-	1533.9	1549	24.8667	2.14	70	56292	C9H16O	18829-56-6	2-Nonenal, (E)-	927	927	7440	C9H16O	18829-56-6
2-Octenal, (E)-	1434.1	1434	22.2	2.1	70	30098	C8H14O	2548-87-0	2-Octenal, (E)-	919	920	6363	C8H14O	2548-87-0
2-Undecenal	1742.4	1755	30.2	1.98	70	67601	C11H20O	2463-77-6	2-Undecenal	877	878	2641	C11H20O	2463-77-6
9-Decenoic acid	2298	2335	37.4667	1.48	55	921815	C10H18O2	14436-32-9	9-Decenoic acid	919	919	7652	C10H18O2	14436-32-9
Acetic acid	1446.2	1449	22.5333	1.48	60	22510139	C2H4O2	64-19-7	Acetic acid	974	974	9812	C2H4O2	64-19-7
Acetic acid, 2-phenylethyl ester	1799.1	1825	31.3333	1.84	43	3916194	C10H12O2	103-45-7	Acetic acid, 2-phenylethyl ester	911	926	8858	C10H12O2	103-45-7
Acetoin	1301.2	1284	18.5333	1.66	45	11477	C4H8O2	513-86-0	Acetoin	774	811	6207	C4H8O2	513-86-0
Benzaldehyde	1526.3	1549	24.6667	1.9	77	5246057	C7H6O	100-52-7	Benzaldehyde	927	928	8638	C7H6O	100-52-7
Benzene	960.62	938	8.2	1.98	78	398883	C6H6	71-43-2	Benzene	929	931	6877	C6H6	71-43-2
Benzoic acid	2420.8	2399	38.4667	1.46	105	1489426	C7H6O2	65-85-0	Benzoic acid	937	943	6335	C7H6O2	65-85-0
Butanoic acid	1617.9	1625	27.1333	1.54	60	2350714	C4H8O2	107-92-6	Butanoic acid	901	901	9243	C4H8O2	107-92-6
Butanoic acid, ethyl ester	1035.5	1026	10.3333	2.34	71	1854864	C6H12O2	105-54-4	Butanoic acid, ethyl ester	932	933	9423	C6H12O2	105-54-4
Decanoic acid, ethyl ester	2034.4	1633	34.6667	2.02	88	48866628	C12H24O2	110-38-3	Decanoic acid, ethyl ester	828	836	2946	C12H24O2	110-38-3
Dodecanoic acid	2451.6	2497	38.7333	1.58	60	3006859	C12H24O2	143-07-7	Dodecanoic acid	929	930	8165	C12H24O2	143-07-7
Dodecanoic acid, ethyl ester	1829.8	1856	31.8	2.18	73	3667786	C14H28O2	106-33-2	Dodecanoic acid, ethyl ester	781	800	2668	C14H28O2	106-33-2
E-11-Hexadecenoic acid, ethyl ester	1868.8	-	32.4	2.04	55	552009	C18H34O2	0-00-0	E-11-Hexadecenoic acid, ethyl ester	789	798	1561	C18H34O2	0-00-0
Ethanol	929.69	947	7.4	1.62	46	7308.5	C2H6O	64-17-5	Ethanol	926	963	8081	C2H6O	64-17-5
Ethyl 9-decenoate	1677.4	1694	28.7333	2.34	55	2179730	C12H22O2	67233-91-4	Ethyl 9-decenoate	878	888	6730	C12H22O2	67233-91-4
Ethyl 9-hexadecenoate	2256.1	2267	37.0667	2.02	237	252785	C18H34O2	54546-22-4	Ethyl 9-hexadecenoate	947	950	8848	C18H34O2	54546-22-4
Ethyl Acetate	886.86	908	6.4	1.98	61	5933927	C4H8O2	141-78-6	Ethyl Acetate	920	921	9663	C4H8O2	141-78-6
Ethyl tridecanoate	1881.9	1950	32.6	2.08	88	4102187	C15H30O2	28267-29-0	Ethyl tridecanoate	887	890	6357	C15H30O2	28267-29-0
Furan, 2-ethyl-	950.45	949	7.93333	2.08	81	71095	C6H8O	3208-16-0	Furan, 2-ethyl-	883	893	7221	C6H8O	3208-16-0
Furan, 2-pentyl-	1215.3	1235	16	2.5	81	53946	C9H14O	3777-69-3	Furan, 2-pentyl-	848	850	6887	C9H14O	3777-69-3
Heptanoic acid	1927.2	1956	33.2667	1.48	60	220772	C7H14O2	111-14-8	Heptanoic acid	936	936	9271	C7H14O2	111-14-8
Hexadecanoic acid, ethyl ester	2227.5	2270	36.8	2	88	3855282	C18H36O2	628-97-7	Hexadecanoic acid, ethyl ester	897	897	6407	C18H36O2	628-97-7
Hexanal	1082.2	1083	11.8	2.2	41	125864	C6H12O	66-25-1	Hexanal	884	892	8842	C6H12O	66-25-1
Hexanoic acid	1820.3	1849	31.6667	1.52	87	1866518	C6H12O2	142-62-1	Hexanoic acid	929	937	8668	C6H12O2	142-62-1
Hexanoic acid, ethyl ester	1224.4	1220	16.2667	2.56	101	1541562	C8H16O2	123-66-0	Hexanoic acid, ethyl ester	942	942	9470	C8H16O2	123-66-0
n-Decanoic acid	2233.8	2279	36.8667	1.52	129	1503227	C10H20O2	334-48-5	n-Decanoic acid	938	938	9270	C10H20O2	334-48-5
n-Hexadecanoic acid	2892.9	2900	43.9333	1.92	60	973260	C16H32O2	57-10-3	n-Hexadecanoic acid	893	899	5784	C16H32O2	57-10-3
Nonanal	1392.1	1396	21.0667	2.32	57	84406	C9H18O	124-19-6	Nonanal	876	876	6559	C9H18O	124-19-6
Octanoic acid	2027.8	2060	34.6	1.54	115	724419	C8H16O2	124-07-2	Octanoic acid	709	721	8043	C8H16O2	124-07-2
Octanoic acid, ethyl ester	1431.8	1441	22.1333	2.54	101	4482291	C10H20O2	106-32-1	Octanoic acid, ethyl ester	919	919	8987	C10H20O2	106-32-1
Pentadecanoic acid, ethyl ester	2099.2	2135	35.4	2	88	6331281	C17H34O2	41114-00-5	Pentadecanoic acid, ethyl ester	856	859	5467	C17H34O2	41114-00-5
Phenylethyl Alcohol	1898.8	1906	32.8667	1.6	91	3260636	C8H10O	60-12-8	Phenylethyl Alcohol	935	941	8790	C8H10O	60-12-8
Propanoic acid, 2-methyl-	1558.4	1574	25.5333	1.52	43	105983	C4H8O2	79-31-2	Propanoic acid, 2-methyl-	879	879	9057	C4H8O2	79-31-2
Tetradecanoic acid	2678.7	2694	40.9333	1.74	60	3477444	C14H28O2	544-63-8	Tetradecanoic acid	940	940	7540	C14H28O2	544-63-8
Tetradecanoic acid, ethyl ester	1980.3	2043	34	2.04	88	3944300	C16H32O2	124-06-1	Tetradecanoic acid, ethyl ester	860	862	4273	C16H32O2	124-06-1
Z-7-Tetradecenoic acid	2727.7	-	41.5333	1.74	55	896070	C14H26O2	0-00-0	Z-7-Tetradecenoic acid	893	907	2648	C14H26O2	0-00-0

## Sheet: S4_top50
Name	Retention Index	Literature RI	1st Dimension Time (minutes)	2nd Dimension Time (s)	Quant Masses	Area	Formula	CAS	Hit 1 Name	Hit 1 Similarity	Hit 1 Reverse	Hit 1 Probability	Hit 1 Formula	Hit 1 CAS
(E)-9-Octadecenoic acid ethyl ester	2468.1	2469	38.8667	2.18	55	237442	C20H38O2	6114-18-7	(E)-9-Octadecenoic acid ethyl ester	843	850	3347	C20H38O2	6114-18-7
1,3,5,7-Cyclooctatetraene	1278.7	1199	17.8667	2.06	104	3329	C8H8	629-20-9	1,3,5,7-Cyclooctatetraene	775	849	3176	C8H8	629-20-9
1-Butanol, 3-methyl-	1219.4	1211	16.1333	1.72	55	8316318	C5H12O	123-51-3	1-Butanol, 3-methyl-	948	948	7629	C5H12O	123-51-3
1-Heptanol	1451.3	1462	22.6667	1.78	70	142700	C7H16O	111-70-6	1-Heptanol	911	911	5594	C7H16O	111-70-6
1-Hexanol	1353.7	1364	20	1.74	56	275074	C6H14O	111-27-3	1-Hexanol	892	892	5719	C6H14O	111-27-3
1-Penten-3-one	1024.7	1026	10	1.96	55	103352	C5H8O	1629-58-9	1-Penten-3-one	856	863	8705	C5H8O	1629-58-9
1-Propanol	1039.4	1049	10.4667	1.66	59	194025	C3H8O	71-23-8	1-Propanol	957	965	9731	C3H8O	71-23-8
1-Propanol, 2-methyl-	1111.5	1092	12.7333	1.72	33	54624	C4H10O	78-83-1	1-Propanol, 2-methyl-	879	910	9200	C4H10O	78-83-1
2-Decenal, (Z)-	1640.4	1627	27.7333	2.2	70	187402	C10H18O	2497-25-8	2-Decenal, (Z)-	904	908	4511	C10H18O	2497-25-8
2-Nonenal, (E)-	1533.9	1549	24.8667	2.14	55	412943	C9H16O	18829-56-6	2-Nonenal, (E)-	937	940	7113	C9H16O	18829-56-6
2-Octenal, (E)-	1431.6	1434	22.1333	2.12	55	319841	C8H14O	2548-87-0	2-Octenal, (E)-	928	928	6821	C8H14O	2548-87-0
2-Undecenal	1742.4	1755	30.2	1.98	70	147490	C11H20O	2463-77-6	2-Undecenal	879	880	2969	C11H20O	2463-77-6
9-Decenoic acid	2298	2335	37.4667	1.48	55	719675	C10H18O2	14436-32-9	9-Decenoic acid	920	920	7664	C10H18O2	14436-32-9
Acetic acid	1448.7	1449	22.6	1.48	60	26674519	C2H4O2	64-19-7	Acetic acid	920	921	9651	C2H4O2	64-19-7
Acetic acid, 2-phenylethyl ester	1799.1	1825	31.3333	1.84	91	1206078	C10H12O2	103-45-7	Acetic acid, 2-phenylethyl ester	913	925	8880	C10H12O2	103-45-7
Acetoin	1301.2	1284	18.5333	1.66	45	122136	C4H8O2	513-86-0	Acetoin	817	820	5744	C4H8O2	513-86-0
Benzaldehyde	1526.3	1549	24.6667	1.94	77	9953008	C7H6O	100-52-7	Benzaldehyde	942	942	8791	C7H6O	100-52-7
Benzene	960.62	938	8.2	1.98	78	470584	C6H6	71-43-2	Benzene	902	908	5424	C6H6	71-43-2
Benzoic acid	2420.8	2399	38.4667	1.46	105	908090	C7H6O2	65-85-0	Benzoic acid	928	937	6218	C7H6O2	65-85-0
Butanoic acid	1617.9	1625	27.1333	1.54	43	411079	C4H8O2	107-92-6	Butanoic acid	863	863	9067	C4H8O2	107-92-6
Butanoic acid, 3-methyl-	1657.2	1680	28.2	1.52	60	119016	C5H10O2	503-74-2	Butanoic acid, 3-methyl-	794	794	7447	C5H10O2	503-74-2
Butanoic acid, ethyl ester	1035.5	1026	10.3333	2.34	71	261483	C6H12O2	105-54-4	Butanoic acid, ethyl ester	908	908	9428	C6H12O2	105-54-4
Decanoic acid, ethyl ester	1628.5	1633	27.4	2.74	101	1710917	C12H24O2	110-38-3	Decanoic acid, ethyl ester	912	915	7623	C12H24O2	110-38-3
Dodecanoic acid	2451.6	2497	38.7333	1.58	60	1529862	C12H24O2	143-07-7	Dodecanoic acid	921	922	8054	C12H24O2	143-07-7
Dodecanoic acid, ethyl ester	1825.4	1856	31.7333	2.14	101	1989988	C14H28O2	106-33-2	Dodecanoic acid, ethyl ester	901	909	6264	C14H28O2	106-33-2
E-11-Hexadecenoic acid, ethyl ester	2365.4	-	38	2	55	16865	C18H34O2	0-00-0	E-11-Hexadecenoic acid, ethyl ester	776	783	1606	C18H34O2	0-00-0
Ethanol	934.97	947	7.53333	1.88	39	4227.9	C2H6O	64-17-5	Ethanol	935	935	9003	C2H6O	64-17-5
ETHYL (S)-(-)-LACTATE	1348.9	-	19.8667	1.7	45	6569012	C5H10O3	0-00-0	ETHYL (S)-(-)-LACTATE	962	962	6735	C5H10O3	0-00-0
Ethyl 9-decenoate	1677.3	1694	28.7333	2.32	55	580018	C12H22O2	67233-91-4	Ethyl 9-decenoate	858	868	5691	C12H22O2	67233-91-4
Ethyl 9-hexadecenoate	2256	2267	37.0667	1.96	55	745650	C18H34O2	54546-22-4	Ethyl 9-hexadecenoate	903	910	6739	C18H34O2	54546-22-4
Ethyl Acetate	886.84	908	6.4	1.96	43	13030349	C4H8O2	141-78-6	Ethyl Acetate	969	970	9694	C4H8O2	141-78-6
Ethyl tridecanoate	1927.8	1950	33.2667	2.02	88	98299	C15H30O2	28267-29-0	Ethyl tridecanoate	845	845	4042	C15H30O2	28267-29-0
Furan, 2-ethyl-	950.45	949	7.93333	2.08	81	314338	C6H8O	3208-16-0	Furan, 2-ethyl-	915	916	7771	C6H8O	3208-16-0
Furan, 2-pentyl-	1213	1235	15.9333	2.52	81	296957	C9H14O	3777-69-3	Furan, 2-pentyl-	861	861	5443	C9H14O	3777-69-3
Heptanoic acid	1927.2	1956	33.2667	1.48	60	141023	C7H14O2	111-14-8	Heptanoic acid	923	925	8859	C7H14O2	111-14-8
Hexadecanoic acid, ethyl ester	2227.4	2270	36.8	1.96	88	725176	C18H36O2	628-97-7	Hexadecanoic acid, ethyl ester	867	879	4318	C18H36O2	628-97-7
Hexanal	1082.2	1083	11.8	2.2	56	808481	C6H12O	66-25-1	Hexanal	929	933	8790	C6H12O	66-25-1
Hexanoic acid	1820.3	1849	31.6667	1.5	60	5143507	C6H12O2	142-62-1	Hexanoic acid	956	957	8712	C6H12O2	142-62-1
Hexanoic acid, ethyl ester	1224.4	1220	16.2667	2.52	88	1815177	C8H16O2	123-66-0	Hexanoic acid, ethyl ester	937	937	9506	C8H16O2	123-66-0
n-Decanoic acid	2233.8	2279	36.8667	1.52	129	989229	C10H20O2	334-48-5	n-Decanoic acid	948	948	9150	C10H20O2	334-48-5
n-Hexadecanoic acid	2892.9	2900	43.9333	1.92	60	368452	C16H32O2	57-10-3	n-Hexadecanoic acid	871	878	5753	C16H32O2	57-10-3
Nonanal	1392.1	1396	21.0667	2.32	57	336693	C9H18O	124-19-6	Nonanal	904	904	7957	C9H18O	124-19-6
Octanoic acid	2027.8	2060	34.6	1.52	101	1927728	C8H16O2	124-07-2	Octanoic acid	915	916	9493	C8H16O2	124-07-2
Octanoic acid, ethyl ester	1429.3	1441	22.0667	2.56	88	4650100	C10H20O2	106-32-1	Octanoic acid, ethyl ester	921	922	8961	C10H20O2	106-32-1
Pentadecanoic acid, ethyl ester	2128.5	2135	35.7333	1.96	88	140115	C17H34O2	41114-00-5	Pentadecanoic acid, ethyl ester	847	847	3897	C17H34O2	41114-00-5
Phenylethyl Alcohol	1898.8	1906	32.8667	1.6	91	4834478	C8H10O	60-12-8	Phenylethyl Alcohol	928	934	8861	C8H10O	60-12-8
Propanoic acid, 2-methyl-	1558.4	1574	25.5333	1.52	41	40011	C4H8O2	79-31-2	Propanoic acid, 2-methyl-	834	854	8811	C4H8O2	79-31-2
Tetradecanoic acid	2678.6	2694	40.9333	1.72	60	1463547	C14H28O2	544-63-8	Tetradecanoic acid	927	927	7416	C14H28O2	544-63-8
Tetradecanoic acid, ethyl ester	2028.6	2043	34.6	2.04	101	2381896	C16H32O2	124-06-1	Tetradecanoic acid, ethyl ester	902	903	6412	C16H32O2	124-06-1
Z-7-Tetradecenoic acid	2727.6	-	41.5333	1.72	55	207203	C14H26O2	0-00-0	Z-7-Tetradecenoic acid	865	880	1708	C14H26O2	0-00-0

## Sheet: S5_top50
Name	Retention Index	Literature RI	1st Dimension Time (minutes)	2nd Dimension Time (s)	Quant Masses	Area	Formula	CAS	Hit 1 Name	Hit 1 Similarity	Hit 1 Reverse	Hit 1 Probability	Hit 1 Formula	Hit 1 CAS
1,3,5,7-Cyclooctatetraene	1256	1199	17.2	2.14	104	78362	C8H8	629-20-9	1,3,5,7-Cyclooctatetraene	922	923	4331	C8H8	629-20-9
1-Butanol, 3-methyl-	1214.9	1211	16	1.72	57	897755	C5H12O	123-51-3	1-Butanol, 3-methyl-	932	932	7586	C5H12O	123-51-3
1-Heptanol	1451.4	1462	22.6667	1.8	70	555626	C7H16O	111-70-6	1-Heptanol	905	906	4708	C7H16O	111-70-6
1-Hexanol	1353.7	1364	20	1.76	56	1149034	C6H14O	111-27-3	1-Hexanol	911	912	5596	C6H14O	111-27-3
1-Penten-3-one	1024.7	1026	10	1.98	55	2017653	C5H8O	1629-58-9	1-Penten-3-one	888	896	8796	C5H8O	1629-58-9
1-Propanol	1039.4	1049	10.4667	1.64	59	43266	C3H8O	71-23-8	1-Propanol	917	945	9775	C3H8O	71-23-8
1-Propanol, 2-methyl-	1103.2	1092	12.4667	1.74	33	112149	C4H10O	78-83-1	1-Propanol, 2-methyl-	895	915	9299	C4H10O	78-83-1
2-Decenal, (Z)-	1642.9	1627	27.8	2.2	70	1037513	C10H18O	2497-25-8	2-Decenal, (Z)-	932	938	5835	C10H18O	2497-25-8
2-Nonenal, (E)-	1533.9	1549	24.8667	2.16	39	2316898	C9H16O	18829-56-6	2-Nonenal, (E)-	947	952	8065	C9H16O	18829-56-6
2-Octenal, (E)-	1434.1	1434	22.2	2.12	55	606076	C8H14O	2548-87-0	2-Octenal, (E)-	915	916	6762	C8H14O	2548-87-0
2-Undecenal	1742.4	1755	30.2	1.98	70	677857	C11H20O	2463-77-6	2-Undecenal	905	907	4935	C11H20O	2463-77-6
9-Decenoic acid	2298	2335	37.4667	1.48	55	79694	C10H18O2	14436-32-9	9-Decenoic acid	845	845	5996	C10H18O2	14436-32-9
Acetic acid	1446.2	1449	22.5333	1.5	60	38563630	C2H4O2	64-19-7	Acetic acid	916	917	5389	C2H4O2	64-19-7
Acetic acid, 2-phenylethyl ester	1799.1	1825	31.3333	1.84	104	1166954	C10H12O2	103-45-7	Acetic acid, 2-phenylethyl ester	930	939	8768	C10H12O2	103-45-7
Acetoin	1298.9	1284	18.4667	1.66	45	2178354	C4H8O2	513-86-0	Acetoin	850	851	6443	C4H8O2	513-86-0
Benzaldehyde	1528.8	1549	24.7333	1.9	77	1616224	C7H6O	100-52-7	Benzaldehyde	949	949	8601	C7H6O	100-52-7
Benzene	960.62	938	8.2	1.98	78	471383	C6H6	71-43-2	Benzene	912	912	7705	C6H6	71-43-2
Benzoic acid	2420.8	2399	38.4667	1.46	105	151599	C7H6O2	65-85-0	Benzoic acid	908	912	5391	C7H6O2	65-85-0
Butanoic acid	1617.9	1625	27.1333	1.54	60	974183	C4H8O2	107-92-6	Butanoic acid	916	916	9612	C4H8O2	107-92-6
Butanoic acid, 3-methyl-	1657.2	1680	28.2	1.54	74	1056620	C5H10O2	503-74-2	Butanoic acid, 3-methyl-	883	885	9065	C5H10O2	503-74-2
Decanoic acid, ethyl ester	1628.5	1633	27.4	2.7	88	209757	C12H24O2	110-38-3	Decanoic acid, ethyl ester	890	892	6929	C12H24O2	110-38-3
Dodecanoic acid	2459.3	2497	38.8	1.56	60	333179	C12H24O2	143-07-7	Dodecanoic acid	887	887	5655	C12H24O2	143-07-7
Dodecanoic acid, ethyl ester	1825.3	1856	31.7333	2.12	88	312410	C14H28O2	106-33-2	Dodecanoic acid, ethyl ester	900	915	6586	C14H28O2	106-33-2
E-11-Hexadecenoic acid, ethyl ester	2063.8	-	35	1.96	55	38867	C18H34O2	0-00-0	E-11-Hexadecenoic acid, ethyl ester	737	758	1255	C18H34O2	0-00-0
Ethanol	932.31	947	7.46667	1.72	46	32193637	C2H6O	64-17-5	Ethanol	953	955	9537	C2H6O	64-17-5
ETHYL (S)-(-)-LACTATE	1346.5	-	19.8	1.7	45	1698352	C5H10O3	0-00-0	ETHYL (S)-(-)-LACTATE	950	950	4102	C5H10O3	0-00-0
Ethyl 9-decenoate	1679.8	1694	28.8	2.28	55	19264	C12H22O2	67233-91-4	Ethyl 9-decenoate	823	867	7496	C12H22O2	67233-91-4
Ethyl 9-hexadecenoate	2256	2267	37.0667	1.94	55	34971	C18H34O2	54546-22-4	Ethyl 9-hexadecenoate	849	851	6163	C18H34O2	54546-22-4
Ethyl Acetate	886.82	908	6.4	1.94	43	8660666	C4H8O2	141-78-6	Ethyl Acetate	952	952	9649	C4H8O2	141-78-6
Furan, 2-ethyl-	950.47	949	7.93333	2.12	81	3001055	C6H8O	3208-16-0	Furan, 2-ethyl-	941	941	8117	C6H8O	3208-16-0
Furan, 2-pentyl-	1217.6	1235	16.0667	2.5	81	1149839	C9H14O	3777-69-3	Furan, 2-pentyl-	900	900	7380	C9H14O	3777-69-3
Heptanoic acid	1927.2	1956	33.2667	1.5	60	2733061	C7H14O2	111-14-8	Heptanoic acid	926	926	7644	C7H14O2	111-14-8
Hexanal	1082.2	1083	11.8	2.2	56	716586	C6H12O	66-25-1	Hexanal	925	929	8508	C6H12O	66-25-1
Hexanoic acid	1820.3	1849	31.6667	1.52	60	7723639	C6H12O2	142-62-1	Hexanoic acid	959	960	8775	C6H12O2	142-62-1
Hexanoic acid, ethyl ester	1226.7	1220	16.3333	2.5	88	51748	C8H16O2	123-66-0	Hexanoic acid, ethyl ester	864	864	9316	C8H16O2	123-66-0
n-Decanoic acid	2233.8	2279	36.8667	1.5	60	501989	C10H20O2	334-48-5	n-Decanoic acid	913	913	7858	C10H20O2	334-48-5
n-Hexadecanoic acid	2892.8	2900	43.9333	1.9	60	102391	C16H32O2	57-10-3	n-Hexadecanoic acid	857	860	5589	C16H32O2	57-10-3
Nonanal	1392.1	1396	21.0667	2.34	57	1286907	C9H18O	124-19-6	Nonanal	928	928	8351	C9H18O	124-19-6
Octanoic acid	2027.8	2060	34.6	1.5	60	2575835	C8H16O2	124-07-2	Octanoic acid	927	927	9111	C8H16O2	124-07-2
Octanoic acid, ethyl ester	1429.3	1441	22.0667	2.52	88	357554	C10H20O2	106-32-1	Octanoic acid, ethyl ester	891	891	8747	C10H20O2	106-32-1
Phenylethyl Alcohol	1898.8	1906	32.8667	1.6	65	1568349	C8H10O	60-12-8	Phenylethyl Alcohol	917	924	8699	C8H10O	60-12-8
Propanoic acid, 2-methyl-	1558.4	1574	25.5333	1.52	43	1909939	C4H8O2	79-31-2	Propanoic acid, 2-methyl-	918	918	9544	C4H8O2	79-31-2
Tetradecanoic acid	2678.6	2694	40.9333	1.7	60	349645	C14H28O2	544-63-8	Tetradecanoic acid	891	891	6867	C14H28O2	544-63-8
Tetradecanoic acid, ethyl ester	2028.5	2043	34.6	2	88	439318	C16H32O2	124-06-1	Tetradecanoic acid, ethyl ester	865	866	4861	C16H32O2	124-06-1

## Sheet: S6_top50
Name	Retention Index	Literature RI	1st Dimension Time (minutes)	2nd Dimension Time (s)	Quant Masses	Area	Formula	CAS	Hit 1 Name	Hit 1 Similarity	Hit 1 Reverse	Hit 1 Probability	Hit 1 Formula	Hit 1 CAS
(E)-9-Octadecenoic acid ethyl ester	2468.1	2469	38.8667	2.18	55	75616	C20H38O2	6114-18-7	(E)-9-Octadecenoic acid ethyl ester	801	808	2488	C20H38O2	6114-18-7
1,3,5,7-Cyclooctatetraene	1253.7	1199	17.1333	2.14	104	68291	C8H8	629-20-9	1,3,5,7-Cyclooctatetraene	897	898	3850	C8H8	629-20-9
1-Butanol, 3-methyl-	1219.4	1211	16.1333	1.72	55	7554858	C5H12O	123-51-3	1-Butanol, 3-methyl-	942	942	7544	C5H12O	123-51-3
1-Heptanol	1451.4	1462	22.6667	1.8	56	1001588	C7H16O	111-70-6	1-Heptanol	921	922	6481	C7H16O	111-70-6
1-Hexanol	1353.7	1364	20	1.76	56	3136365	C6H14O	111-27-3	1-Hexanol	915	916	5319	C6H14O	111-27-3
1-Penten-3-one	1024.7	1026	10	1.98	55	225679	C5H8O	1629-58-9	1-Penten-3-one	887	891	9321	C5H8O	1629-58-9
1-Propanol	1039.4	1049	10.4667	1.66	59	199938	C3H8O	71-23-8	1-Propanol	961	967	9589	C3H8O	71-23-8
1-Propanol, 2-methyl-	1103.2	1092	12.4667	1.76	41	1098980	C4H10O	78-83-1	1-Propanol, 2-methyl-	921	921	9531	C4H10O	78-83-1
2-Decenal, (Z)-	1640.4	1627	27.7333	2.22	70	784612	C10H18O	2497-25-8	2-Decenal, (Z)-	925	931	5744	C10H18O	2497-25-8
2-Nonenal, (E)-	1533.9	1549	24.8667	2.18	55	2570949	C9H16O	18829-56-6	2-Nonenal, (E)-	943	949	7473	C9H16O	18829-56-6
2-Octenal, (E)-	1431.6	1434	22.1333	2.12	55	981944	C8H14O	2548-87-0	2-Octenal, (E)-	910	912	6849	C8H14O	2548-87-0
2-Undecenal	1742.4	1755	30.2	1.98	83	343872	C11H20O	2463-77-6	2-Undecenal	881	882	3303	C11H20O	2463-77-6
9-Decenoic acid	2298	2335	37.4667	1.48	55	39592	C10H18O2	14436-32-9	9-Decenoic acid	809	811	5812	C10H18O2	14436-32-9
Acetic acid	1446.2	1449	22.5333	1.48	60	27506709	C2H4O2	64-19-7	Acetic acid	936	936	9715	C2H4O2	64-19-7
Acetic acid, 2-phenylethyl ester	1803.2	1825	31.4	1.84	105	1538242	C10H12O2	103-45-7	Acetic acid, 2-phenylethyl ester	917	919	8891	C10H12O2	103-45-7
Acetoin	1301.2	1284	18.5333	1.66	45	186875	C4H8O2	513-86-0	Acetoin	841	841	5817	C4H8O2	513-86-0
Benzaldehyde	1526.3	1549	24.6667	1.92	106	4809021	C7H6O	100-52-7	Benzaldehyde	934	934	8720	C7H6O	100-52-7
Benzene	960.62	938	8.2	1.98	78	480680	C6H6	71-43-2	Benzene	924	924	6790	C6H6	71-43-2
Benzoic acid	2420.8	2399	38.4667	1.48	105	96054	C7H6O2	65-85-0	Benzoic acid	885	896	5897	C7H6O2	65-85-0
Butanoic acid	1620.4	1625	27.2	1.54	45	247004	C4H8O2	107-92-6	Butanoic acid	795	796	8269	C4H8O2	107-92-6
Butanoic acid, 3-methyl-	1657.2	1680	28.2	1.5	45	79195	C5H10O2	503-74-2	Butanoic acid, 3-methyl-	828	830	8443	C5H10O2	503-74-2
Butanoic acid, ethyl ester	1037.6	1026	10.4	2.32	71	52753	C6H12O2	105-54-4	Butanoic acid, ethyl ester	859	864	9072	C6H12O2	105-54-4
Decanoic acid, ethyl ester	1628.5	1633	27.4	2.7	88	605011	C12H24O2	110-38-3	Decanoic acid, ethyl ester	911	915	7953	C12H24O2	110-38-3
Dodecanoic acid	2459.3	2497	38.8	1.56	60	190703	C12H24O2	143-07-7	Dodecanoic acid	871	871	6009	C12H24O2	143-07-7
Dodecanoic acid, ethyl ester	1825.3	1856	31.7333	2.12	88	821152	C14H28O2	106-33-2	Dodecanoic acid, ethyl ester	903	922	6289	C14H28O2	106-33-2
E-11-Hexadecenoic acid, ethyl ester	2063.8	-	35	1.96	55	146132	C18H34O2	0-00-0	E-11-Hexadecenoic acid, ethyl ester	766	780	905	C18H34O2	0-00-0
Ethanol	940.09	947	7.66667	1.88	44	610156	C2H6O	64-17-5	Ethanol	931	931	9027	C2H6O	64-17-5
ETHYL (S)-(-)-LACTATE	1348.9	-	19.8667	1.7	45	5517706	C5H10O3	0-00-0	ETHYL (S)-(-)-LACTATE	953	953	4087	C5H10O3	0-00-0
Ethyl 9-decenoate	1677.3	1694	28.7333	2.3	55	51457	C12H22O2	67233-91-4	Ethyl 9-decenoate	841	897	7759	C12H22O2	67233-91-4
Ethyl 9-hexadecenoate	2256	2267	37.0667	1.96	55	134530	C18H34O2	54546-22-4	Ethyl 9-hexadecenoate	872	876	6910	C18H34O2	54546-22-4
Ethyl Acetate	886.84	908	6.4	1.96	43	23151129	C4H8O2	141-78-6	Ethyl Acetate	951	951	9701	C4H8O2	141-78-6
Furan, 2-ethyl-	950.46	949	7.93333	2.1	81	891872	C6H8O	3208-16-0	Furan, 2-ethyl-	929	929	7861	C6H8O	3208-16-0
Furan, 2-pentyl-	1215.3	1235	16	2.5	81	1140691	C9H14O	3777-69-3	Furan, 2-pentyl-	907	907	7460	C9H14O	3777-69-3
Heptanoic acid	1927.2	1956	33.2667	1.48	60	582174	C7H14O2	111-14-8	Heptanoic acid	928	928	8934	C7H14O2	111-14-8
Hexadecanoic acid, ethyl ester	2227.4	2270	36.8	1.96	88	110433	C18H36O2	628-97-7	Hexadecanoic acid, ethyl ester	832	841	1738	C18H36O2	628-97-7
Hexanal	1082.2	1083	11.8	2.22	41	3589763	C6H12O	66-25-1	Hexanal	934	940	8489	C6H12O	66-25-1
Hexanoic acid	1820.3	1849	31.6667	1.5	60	3154400	C6H12O2	142-62-1	Hexanoic acid	949	949	8347	C6H12O2	142-62-1
Hexanoic acid, ethyl ester	1224.4	1220	16.2667	2.5	88	186250	C8H16O2	123-66-0	Hexanoic acid, ethyl ester	889	889	9112	C8H16O2	123-66-0
n-Decanoic acid	2233.8	2279	36.8667	1.5	60	291445	C10H20O2	334-48-5	n-Decanoic acid	909	909	7833	C10H20O2	334-48-5
n-Hexadecanoic acid	2892.9	2900	43.9333	1.92	60	73305	C16H32O2	57-10-3	n-Hexadecanoic acid	826	827	4769	C16H32O2	57-10-3
Nonanal	1392.1	1396	21.0667	2.32	57	806011	C9H18O	124-19-6	Nonanal	910	910	7670	C9H18O	124-19-6
Octanoic acid	2027.8	2060	34.6	1.48	60	1180318	C8H16O2	124-07-2	Octanoic acid	927	927	9105	C8H16O2	124-07-2
Octanoic acid, ethyl ester	1429.3	1441	22.0667	2.54	88	860166	C10H20O2	106-32-1	Octanoic acid, ethyl ester	903	903	8829	C10H20O2	106-32-1
Phenylethyl Alcohol	1894.5	1906	32.8	1.6	122	3550762	C8H10O	60-12-8	Phenylethyl Alcohol	917	924	8955	C8H10O	60-12-8
Propanoic acid, 2-methyl-	1558.4	1574	25.5333	1.52	41	132970	C4H8O2	79-31-2	Propanoic acid, 2-methyl-	874	874	9232	C4H8O2	79-31-2
Tetradecanoic acid	2678.6	2694	40.9333	1.72	60	198283	C14H28O2	544-63-8	Tetradecanoic acid	857	857	6159	C14H28O2	544-63-8
Tetradecanoic acid, ethyl ester	2028.5	2043	34.6	2	88	799706	C16H32O2	124-06-1	Tetradecanoic acid, ethyl ester	879	879	5170	C16H32O2	124-06-1

## Sheet: S7_top50
Name	Retention Index	Literature RI	1st Dimension Time (minutes)	2nd Dimension Time (s)	Quant Masses	Area	Formula	CAS	Hit 1 Name	Hit 1 Similarity	Hit 1 Reverse	Hit 1 Probability	Hit 1 Formula	Hit 1 CAS
(E)-9-Octadecenoic acid ethyl ester	2468.1	2469	38.8667	2.18	69	24881	C20H38O2	6114-18-7	(E)-9-Octadecenoic acid ethyl ester	797	803	1963	C20H38O2	6114-18-7
1-Butanol, 3-methyl-	1226.2	1211	16.3333	1.7	55	1697785	C5H12O	123-51-3	1-Butanol, 3-methyl-	943	943	7617	C5H12O	123-51-3
1-Heptanol	1451.4	1462	22.6667	1.8	56	1435643	C7H16O	111-70-6	1-Heptanol	934	935	6349	C7H16O	111-70-6
1-Hexanol	1356.1	1364	20.0667	1.76	56	3671317	C6H14O	111-27-3	1-Hexanol	910	911	5797	C6H14O	111-27-3
1-Penten-3-one	1024.7	1026	10	1.98	55	182597	C5H8O	1629-58-9	1-Penten-3-one	890	893	9370	C5H8O	1629-58-9
1-Propanol	1039.4	1049	10.4667	1.66	59	194385	C3H8O	71-23-8	1-Propanol	960	966	9566	C3H8O	71-23-8
1-Propanol, 2-methyl-	1103.3	1092	12.4667	2.04	33	375061	C4H10O	78-83-1	1-Propanol, 2-methyl-	900	924	9283	C4H10O	78-83-1
2-Decenal, (Z)-	1640.4	1627	27.7333	2.22	70	719936	C10H18O	2497-25-8	2-Decenal, (Z)-	926	931	5940	C10H18O	2497-25-8
2-Nonenal, (E)-	1531.4	1549	24.8	2.16	70	1366147	C9H16O	18829-56-6	2-Nonenal, (E)-	941	946	7257	C9H16O	18829-56-6
2-Octenal, (E)-	1431.6	1434	22.1333	2.12	55	252251	C8H14O	2548-87-0	2-Octenal, (E)-	917	918	7068	C8H14O	2548-87-0
2-Undecenal	1742.4	1755	30.2	2	70	603128	C11H20O	2463-77-6	2-Undecenal	889	890	4283	C11H20O	2463-77-6
9-Decenoic acid	2298	2335	37.4667	1.48	55	40651	C10H18O2	14436-32-9	9-Decenoic acid	792	793	4797	C10H18O2	14436-32-9
Acetic acid	1828.9	1449	31.8	1.36	60	6492.2	C2H4O2	64-19-7	Acetic acid	741	937	8677	C2H4O2	64-19-7
Acetic acid, 2-phenylethyl ester	1799.2	1825	31.3333	1.88	43	11259946	C10H12O2	103-45-7	Acetic acid, 2-phenylethyl ester	912	922	9180	C10H12O2	103-45-7
Acetoin	1308.4	1284	18.7333	1.66	45	1682150	C4H8O2	513-86-0	Acetoin	837	862	6869	C4H8O2	513-86-0
Benzaldehyde	1528.8	1549	24.7333	1.9	77	1442528	C7H6O	100-52-7	Benzaldehyde	937	937	8496	C7H6O	100-52-7
Benzene	952.97	938	8	2.02	78	516207	C6H6	71-43-2	Benzene	908	908	7180	C6H6	71-43-2
Benzoic acid	2420.8	2399	38.4667	1.48	105	101063	C7H6O2	65-85-0	Benzoic acid	854	876	5246	C7H6O2	65-85-0
Butanoic acid	1620.4	1625	27.2	1.54	60	351421	C4H8O2	107-92-6	Butanoic acid	826	826	8853	C4H8O2	107-92-6
Butanoic acid, 3-methyl-	1657.2	1680	28.2	1.52	60	1047546	C5H10O2	503-74-2	Butanoic acid, 3-methyl-	849	851	8497	C5H10O2	503-74-2
Butanoic acid, ethyl ester	1035.5	1026	10.3333	2.34	71	37317	C6H12O2	105-54-4	Butanoic acid, ethyl ester	860	875	9263	C6H12O2	105-54-4
Decanoic acid, ethyl ester	1626	1633	27.3333	2.74	88	403147	C12H24O2	110-38-3	Decanoic acid, ethyl ester	903	906	7945	C12H24O2	110-38-3
Dodecanoic acid	2459.3	2497	38.8	1.56	60	215214	C12H24O2	143-07-7	Dodecanoic acid	875	875	5095	C12H24O2	143-07-7
Dodecanoic acid, ethyl ester	1825.3	1856	31.7333	2.12	88	584411	C14H28O2	106-33-2	Dodecanoic acid, ethyl ester	904	921	6637	C14H28O2	106-33-2
E-11-Hexadecenoic acid, ethyl ester	2063.8	-	35	1.96	55	100872	C18H34O2	0-00-0	E-11-Hexadecenoic acid, ethyl ester	756	773	879	C18H34O2	0-00-0
Ethanol	932.31	947	7.46667	1.72	45	11834440	C2H6O	64-17-5	Ethanol	967	968	9634	C2H6O	64-17-5
ETHYL (S)-(-)-LACTATE	1351.3	-	19.9333	1.72	45	8066194	C5H10O3	0-00-0	ETHYL (S)-(-)-LACTATE	966	966	4890	C5H10O3	0-00-0
Ethyl 9-decenoate	1677.3	1694	28.7333	2.3	55	34520	C12H22O2	67233-91-4	Ethyl 9-decenoate	828	883	7401	C12H22O2	67233-91-4
Ethyl 9-hexadecenoate	2256	2267	37.0667	1.96	55	89753	C18H34O2	54546-22-4	Ethyl 9-hexadecenoate	870	874	6976	C18H34O2	54546-22-4
Ethyl Acetate	894.77	908	6.53333	1.94	43	16230531	C4H8O2	141-78-6	Ethyl Acetate	936	936	9436	C4H8O2	141-78-6
Furan, 2-ethyl-	950.46	949	7.93333	2.1	81	1466768	C6H8O	3208-16-0	Furan, 2-ethyl-	925	925	7714	C6H8O	3208-16-0
Furan, 2-pentyl-	1208.5	1235	15.8	2.54	81	1086426	C9H14O	3777-69-3	Furan, 2-pentyl-	880	880	6269	C9H14O	3777-69-3
Heptanoic acid	1927.2	1956	33.2667	1.48	60	1089313	C7H14O2	111-14-8	Heptanoic acid	918	918	8643	C7H14O2	111-14-8
Hexanal	1082.2	1083	11.8	2.2	56	207789	C6H12O	66-25-1	Hexanal	894	894	7784	C6H12O	66-25-1
Hexanoic acid	1820.3	1849	31.6667	1.5	60	4047364	C6H12O2	142-62-1	Hexanoic acid	951	951	8472	C6H12O2	142-62-1
Hexanoic acid, ethyl ester	1222.1	1220	16.2	2.52	88	116422	C8H16O2	123-66-0	Hexanoic acid, ethyl ester	897	897	9345	C8H16O2	123-66-0
n-Decanoic acid	2233.8	2279	36.8667	1.5	60	292095	C10H20O2	334-48-5	n-Decanoic acid	904	904	7716	C10H20O2	334-48-5
n-Hexadecanoic acid	2892.9	2900	43.9333	1.92	60	78609	C16H32O2	57-10-3	n-Hexadecanoic acid	832	832	5042	C16H32O2	57-10-3
Nonanal	1389.7	1396	21	2.34	57	738869	C9H18O	124-19-6	Nonanal	906	906	7441	C9H18O	124-19-6
Octanoic acid	2027.8	2060	34.6	1.48	60	1312387	C8H16O2	124-07-2	Octanoic acid	929	929	9162	C8H16O2	124-07-2
Octanoic acid, ethyl ester	1426.8	1441	22	2.56	88	633968	C10H20O2	106-32-1	Octanoic acid, ethyl ester	896	896	8752	C10H20O2	106-32-1
Phenylethyl Alcohol	1894.5	1906	32.8	1.6	122	3213686	C8H10O	60-12-8	Phenylethyl Alcohol	923	929	8990	C8H10O	60-12-8
Propanoic acid, 2-methyl-	1558.4	1574	25.5333	1.52	41	431593	C4H8O2	79-31-2	Propanoic acid, 2-methyl-	902	902	9448	C4H8O2	79-31-2
Tetradecanoic acid	2678.6	2694	40.9333	1.7	60	221282	C14H28O2	544-63-8	Tetradecanoic acid	864	864	6106	C14H28O2	544-63-8
Tetradecanoic acid, ethyl ester	2028.5	2043	34.6	2	88	611220	C16H32O2	124-06-1	Tetradecanoic acid, ethyl ester	869	870	4707	C16H32O2	124-06-1
